# Supplementary material for: Diversity, Distribution, and Evolution of Bioluminescent Fungi
Source: J Fungi (Basel). 2024 Dec 31;11(1):19. doi: 10.3390/jof11010019 (PMC11766655; doi:10.3390/jof11010019)
Supplement: Supplementary file 1 [file jof-11-00019-s001.zip]

Archive with 1 entries (1 files):
- jof-3353135-supplementary.pdf
